# Supplementary material for: The soil microbiomics of intact, degraded and partially-restored semi-arid succulent thicket (Albany Subtropical Thicket)
Source: PeerJ. 2021 Oct 6;9:e12176. doi: 10.7717/peerj.12176 (PMC8501999; doi:10.7717/peerj.12176)
Supplement: Supplemental Information 9 [file peerj-09-12176-s009.xlsx]

## Sheet: TableS1
id	Status	Transect	Row	Nucleic_acid (ng/μl)	pH_(KCl)	PBray1 (mg/kg)	PBray2 (mg/kg)	Na (mg/kg)	K (mg/kg)	Ca (mg/kg)	Mg (mg/kg)	%Ca (%)	%Mg (%)	%K (%)	%Na (%)	Ca:Mg	(Ca+Mg)/K	Mg:K	S-Value	Na:K	CEC	Density (g/ml)	S (mg/kg)	Clay (%)	Silt (%)	Sand (%)	NO3-N (mg/kg)	NH4-N (mg/kg)	C (%)	RH (%)	Temperature (°C)	RH_Max (%)	RH_Min (%)	Temp_Max (°C)	Temp_Min (°C)
A1	Intact	A	x1	22.7	5.95	14	17	216	572	1768	1110	43.47	44.73	7.19	4.6	1	12.3	6.2	20.3	0.6	20.3	1.062	18	16	19.6	64.4	13.28	32.7	1.9	58.6923	22.6364	66.4342	55.9362	19.4328	16.1973
A2	Intact	A	x2	76.6	5.39	20	23	165	354	2364	1124	52.18	40.66	4	3.2	1.3	23.2	10.2	22.7	0.8	22.7	1.031	22.17	12	3.04	84.96	10.05	28.73	2.2	57.2205	21.8204	67.1121	46.4963	19.5055	19.8852
A3	Intact	A	x3	28.4	5.13	14	19	259	284	2963	1106	57.57	35.24	2.82	4.4	1.6	32.9	12.5	25.7	1.6	25.7	0.94	26.01	16	1.16	82.84	10.66	33.24	2.5	51.778	19.6343	62.6333	49.571	22.8221	19.2844
A4	Degraded	A	x4	41.3	7.95	54	115	283	801	7189	845	77.89	15.01	4.44	2.7	5.2	20.9	3.4	46.2	0.6	46.2	1.226	82.39	20	13.08	66.92	27.59	37.07	0.1	39.1742	19.6634	61.7285	46.9204	24.324	22.7297
A5	Degraded	A	x5	77.9	7.42	45	66	175	476	1513	361	60.49	23.67	9.74	6.1	2.6	8.6	2.4	12.5	0.6	12.5	1.38	13.39	12	32.28	55.72	18.03	30.81	0.5	56.6227	18.338	67.5627	51.9347	24.4527	18.5879
A6	Degraded	A	x6	42.6	8.21	60	136	496	668	4906	474	75.99	12.03	5.3	6.7	6.3	16.6	2.3	32.3	1.3	32.3	1.409	76.26	12	14.04	73.96	16.09	31.61	0.6	64.2379	23.0802	55.6037	49.8635	21.2734	19.8804
B1	Intact	B	x1	59.3	7.89	24	52	155	509	6723	2070	63.96	32.28	2.48	1.3	2	38.8	13	52.6	0.5	52.6	1.056	60.37	12	17.52	70.48	74.99	29.94	1.9	39.5071	21.3674	60.7505	57.62	21.7565	17.5801
B2	Intact	B	x2	122	4.91	23	28	103	404	2751	637	67.25	25.51	5.05	2.2	2.6	18.4	5.1	20.5	0.4	20.5	0.892	28.35	8	19.76	72.24	17.79	43.2	2.8	50.5495	16.3315	66.5455	53.0643	20.6673	18.7674
B3	Intact	B	x3	55.9	5.24	19	20	335	422	2355	1121	50.12	39.1	4.59	6.2	1.3	19.4	8.5	23.5	1.3	23.5	0.882	18.16	12	8.48	79.52	29.52	126.81	2.5	60.0456	19.5891	53.2868	55.7296	19.2505	18.5253
B4	Degraded	B	x4	46.4	7.53	40	95	205	704	3856	622	71.23	18.83	6.65	3.3	3.8	13.5	2.8	27.1	0.5	27.1	1.224	45.94	16	28.72	55.28	23.42	47.28	0.6	70.7394	19.4759	74.7866	58.7901	21.2655	25.1333
B5	Degraded	B	x5	85	7.13	43	57	140	536	1399	340	59.45	23.72	11.66	5.2	2.5	7.1	2	11.8	0.4	11.8	1.351	14.65	12	30.48	57.52	11.3	35.5	0.9	63.5515	24.0604	63.3694	56.9596	22.3955	19.1421
B6	Degraded	B	x6	73.4	6.96	31	43	318	465	1637	419	57.7	24.18	8.37	9.7	2.4	9.8	2.9	14.2	1.2	14.2	1.246	20.03	16	45.2	38.8	14.56	34.74	1	39.5229	26.8658	64.7972	52.664	18.8354	21.2165
C1	Intact	C	x1	73.8	5.65	16	21	123	297	2811	1211	55.59	39.28	3.01	2.1	1.4	31.6	13.1	25.3	0.7	25.3	0.968	24	12	4.12	83.88	16.06	37.51	3.6	41.639	17.9698	66.678	59.4771	18.9476	21.8432
C2	Intact	C	x2	106.2	5.1	28	32	359	1227	2419	964	48.96	32	12.71	6.3	1.5	6.4	2.5	24.7	0.5	24.7	0.976	22.02	8	29.56	62.44	15.53	44.93	3.4	40.6571	21.0219	61.7205	47.8377	20.3275	18.3665
C3	Intact	C	x3	70.5	5.9	14	28	211	525	2384	1688	42.55	49.38	4.79	3.3	0.9	19.2	10.3	28	0.7	28	0.885	23.77	8	20.8	71.2	62.56	89.63	2.8	57.5104	18.4441	61.6768	42.8008	18.5388	19.0675
C4	Degraded	C	x4	88.8	5.59	55	58	115	405	1073	383	53.44	31.3	10.3	5	1.7	8.2	3	10	0.5	10	1.274	10.18	12	18.32	69.68	42.51	34.3	1.3	64.9111	25.8648	72.1231	60.6696	20.8173	21.9877
C5	Degraded	C	x5	58.7	6.26	30	46	165	400	1670	392	62.76	24.17	7.69	5.4	2.6	11.3	3.1	13.3	0.7	13.3	1.228	54.54	12	20.84	67.16	21.85	37	0.6	46.3914	17.2966	63.7509	54.3944	22.961	16.6572
C6	Degraded	C	x6	67.6	6.76	40	52	99	324	1229	231	66.09	20.39	8.92	4.6	3.2	9.7	2.3	9.3	0.5	9.3	1.406	14.56	12	20.4	67.6	41.35	44.99	0.8	67.4595	14.7014	68.7859	51.2264	24.9624	15.7344
D1	Intact	D	x1	20.7	6.27	19	23	300	788	3977	1257	59.35	30.74	6.01	3.9	1.9	15	5.1	33.5	0.6	33.5	0.994	38.98	8	1.76	90.24	12.73	35.59	1.3	48.2755	21.665	58.2024	42.5538	21.5328	17.8454
D2	Intact	D	x2	52.1	4.9	31	52	117	366	2598	224	79.85	11.27	5.76	3.1	7.1	15.8	2	16.3	0.5	16.3	1.069	25.11	8	18.4	73.6	39.98	44.5	1.9	40.9414	18.9235	62.5953	61.4131	22.5679	18.1226
D3	Intact	D	x3	67.4	6.26	19	27	110	409	5656	1968	61.56	35.12	2.28	1	1.8	42.4	15.4	45.9	0.5	45.9	0.952	46.02	8	0.84	91.16	10.59	50.62	2.8	46.0472	21.6315	73.1722	48.7393	18.447	19.468
D4	Degraded	D	x4	68	7.08	46	94	232	729	2162	372	64.61	18.22	11.14	6	3.5	7.4	1.6	16.7	0.5	16.7	1.294	22.54	12	26.2	61.8	17.98	39.65	0.8	53.9212	24.6891	52.6482	49.3007	24.4048	20.6646
D5	Degraded	D	x5	45.5	6.88	52	92	116	565	1589	253	66.41	17.31	12.08	4.2	3.8	6.9	1.4	12	0.3	12	1.297	16.11	12	24	64	9.3	34.95	0.7	42.1454	19.6644	66.5917	55.379	22.6213	22.452
D6	Degraded	D	x6	24	6.56	41	56	98	426	797	151	59.19	18.32	16.17	6.3	3.2	4.8	1.1	6.7	0.4	6.7	1.471	6.92	8	14.24	77.76	9.67	36.29	0.8	55.011	20.9314	79.3793	49.2834	18.0849	15.3867
E1	Intact	E	x1	85.2	4.7	8	12	170	458	1884	596	58.11	30.11	7.22	4.6	1.9	12.2	4.2	16.2	0.6	16.2	1.034	15.69	12	15.88	72.12	14.65	34.17	0.4	51.5262	18.6875	65.2586	54.847	23.1788	18.5406
E2	Intact	E	x2	51.8	4.57	13	27	94	290	3464	250	84.39	10	3.62	2	8.4	26.1	2.8	20.5	0.6	20.5	0.795	27.42	8	11.76	80.24	6.01	30.98	4.1	42.7442	19.237	66.0769	54.8013	23.2704	18.1327
E3	Intact	E	x3	125.2	4.3	16	29	107	202	3496	255	85.04	10.18	2.51	2.3	8.4	37.9	4	20.6	0.9	20.6	0.591	20.89	8	13.64	78.36	148.24	113.77	0.9	44.4739	16.5275	59.1257	50.5091	21.7753	17.2649
E4	Degraded	E	x4	24	6.3	30	50	118	665	1606	313	62.68	20.03	13.28	4	3.1	6.2	1.5	12.8	0.3	12.8	1.34	19.03	16	25.32	58.68	73.2	33.22	0.9	68.8734	19.0818	66.0835	56.793	23.9477	20.1743
E5	Degraded	E	x5	32	5.94	48	49	108	311	653	152	56.53	21.6	13.76	8.1	2.6	5.7	1.6	5.8	0.6	5.8	1.342	5.16	8	16.32	75.68	16.15	59.39	0.4	46.3828	26.8888	64.8946	53.9691	22.6014	19.909
E6	Degraded	E	x6	39.3	5.99	46	62	103	437	1254	226	64.69	19.14	11.53	4.6	3.4	7.3	1.7	9.7	0.4	9.7	1.285	20.33	12	21.64	66.36	17.39	38.05	0.8	60.4652	15.2817	51.9263	59.8354	22.1744	24.5183
P1	Partial_restoration	P	x1	87.5	6.67	30	58	194	736	1608	562	52.3	29.97	12.24	5.5	1.7	6.7	2.4	15.4	0.4	15.4	1.253	18.52	8	22.92	69.08	19.16	50.79	1	57.912	21.567	68.2015	55.9446	20.3416	17.557
P2	Partial_restoration	P	x2	50.1	5.97	25	41	199	611	1340	685	45.44	38.09	10.6	5.9	1.2	7.9	3.6	14.7	0.6	14.7	1.195	12.39	12	22.44	65.56	11.49	36.42	1.1	59.439	20.4945	63.6111	51.5713	22.0436	17.7008
P3	Partial_restoration	P	x3	79.7	6.81	21	44	442	733	2402	1060	49.03	35.48	7.65	7.8	1.4	11	4.6	24.5	1	24.5	1.118	23.54	12	29.72	58.28	5.23	38.58	1.2	57.5314	19.7923	64.7644	56.394	20.1003	18.0324
P4	Partial_restoration	P	x4	56.5	6.64	46	64	458	1143	1850	857	43.66	33.15	13.8	9.4	1.3	5.6	2.4	21.2	0.7	21.2	1.08	18.92	8	28.92	63.08	6.88	36.31	1.2	55.6791	18.6593	72.6893	56.8976	21.8622	17.1629
P5	Partial_restoration	P	x5	84.5	6.58	36	56	204	796	1666	783	47.15	36.31	11.52	5	1.3	7.2	3.2	17.7	0.4	17.7	1.116	15.39	8	30.52	61.48	23.75	46.2	1.4	47.5243	16.8242	65.1034	60.0868	21.3357	18.2003
